# Supplementary material for: The Enzyme Lysine Malonylation of Calvin Cycle and Gluconeogenesis Regulated Glycometabolism in Nostoc flagelliforme to Adapt to Drought Stress
Source: Int J Mol Sci. 2023 May 8;24(9):8446. doi: 10.3390/ijms24098446 (PMC10179182; doi:10.3390/ijms24098446)
Supplement: Supplementary file 1 [file ijms-24-08446-s001.zip]

Archive with 2 entries (2 files):
- ijms-2338604-Supplementary Figure.pdf
- Supplementary Table.xlsx
